# Supplementary material for: A Comparative Analysis of the Immunoglobulin Repertoire in Leukemia Cells and B Cells in Chinese Acute Myeloid Leukemia by High-Throughput Sequencing
Source: Biology (Basel). 2024 Aug 13;13(8):613. doi: 10.3390/biology13080613 (PMC11351582; doi:10.3390/biology13080613)
Supplement: Supplementary file 1 [file biology-13-00613-s001.zip]

Archive with 2 entries (2 files):
- Supplemental Materials_3109340.pdf
- Supplementary table 1_3109340.xls
