# Supplementary material for: A Comparative Analysis of the Immunoglobulin Repertoire in Leukemia Cells and B Cells in Chinese Acute Myeloid Leukemia by High-Throughput Sequencing
Source: Biology (Basel). 2024 Aug 13;13(8):613. doi: 10.3390/biology13080613 (PMC11351582; doi:10.3390/biology13080613)
Supplement: Supplementary file 1 [file biology-13-00613-s001.zip › Supplementary table 1_3109340.xls]

## Sheet: Sheet1
Supplementary Table S1 The sequences of PCR primers used in this study.
		Gene	Primer Sequence	Product size (bp)
Nested PCR first-round	Forward primer	UPM*	5'-CTAATACGACTCACTATAGGGCA AGCAGTGGTATCAACGCAGAGT-3'
	Reverse primer	IgG	5'-GAGTCCTGAGGACTGTAGGACAG-3'	726-738
	Reverse primer	IgM	5'-TTCGCTCCAGGTCACACTGAG-3'	655-689
	Reverse primer	IgA	5'-TGATGGAGTCGGGAAGGAAGTC-3'	600-700
	Reverse primer	IgD	5'-GACAGTCACGGACGTTGGGT-3'	640-680
	Reverse primer	IgE	5'-TGTGTCGCAGGTCACCATCAC-3'	620-720
Nested PCR second-round	Forward primer	UPMS**	5'-CTAATACGACTCACTATAGGGC-3'
	Reverse primer	IgG	5'-AAGACCGATGGGCCCTTGGT-3'	565-577
	Reverse primer	IgM	5'-AGCCAACGGCCACGCTGCTCGTA-3'	567-667
	Reverse primer	IgA	5'-TCGAGGCTCAGCGGGAAGACCT-3'	567-601
	Reverse primer	IgD	5'-TACCCAGTTATCAAGCATGCCA-3'	618-658
	Reverse primer	IgE	5'-ACGGATGGGCTCTGTGTGGAGGC-3'	508-608
General PCR	Forward primer	CD19	5’-AAGGGGCCTAAGTCATTGCT-3’	397
	Reverse primer		5’-CACGTTCCCGTACTGGTTCT-3’
	Forward primer	CD20	5’-GCACCCATCTGTGTGACTGT-3’	438
	Reverse primer		5’-GGGTCTGGAGCACGTTCTTT-3’
	Forward primer	GAPDH	5’-TGAAGGTCGGAGTCAACGGATTTGG-3’	983
	Reverse primer		5’-CATGTGGGCCATGAGGTCCACCAC-3’
*Universal Primer
**Universal Primer Short
